# Supplementary material for: Mental disorders in Malaysia: an increase in lifetime prevalence
Source: BJPsych Int. 2021 Nov;18(4):97–9. doi: 10.1192/bji.2021.4 (PMC8554924; doi:10.1192/bji.2021.4)
Supplement: Supplementary file 1 [file S2056474021000040sup.zip]

Archive with 5 entries (5 files):
- S2056474021000040sup001.pdf
- S2056474021000040sup002.pdf
- S2056474021000040sup003.pdf
- S2056474021000040sup004.pdf
- S2056474021000040sup005.pdf
